# Supplementary material for: HSV-1 infection induces a downstream shift of the +1 nucleosome
Source: J Virol. 2025 Mar 25;99(4):e02086-24. doi: 10.1128/jvi.02086-24 (PMC11998526; doi:10.1128/jvi.02086-24)
Supplement: Supplemental tables — Tables S1 to S3. [file jvi.02086-24-s0002.xlsx]

## Sheet: Table S1
Table S1: Statistics on all ATAC-seq samples analyzed for this study. Peaks were identified using F-Seq. Peaks were annotated using the R/Bioconductor package ChIPseeker to determine the fraction of peaks in promoters (TSS +/- 3kb), gene bodies (5’ UTR/3’ UTR/Exon/Intron), immediate downstream of a gene (within 3kb) or in distal intergenic regions. Peaks either annotated as downstream according t…
Sample	Description	no. reads	no. mapped reads	no. human reads	no. HSV-1 reads	perc. HSV-1 reads	no. chrM reads	perc. chrM reads	no. peaks	FRiP	median PT Score (=log2 ratio promoter/gene body)	promoter frac. peaks	gene body frac. peaks	downstream frac. peaks	distal frac. peaks
WT strain 17 (WT) and null mutants (dICP0, dICP4, dICP22, dICP27, dvhs)
Mock_1	mock infection, replicate 1	17054688	16305079	16304975	104	0.00064	5617725	34.4538	475910	0.521395	1.15147	0.15	0.33	0.27	0.25
Mock_2	mock infection, replicate 2	42688504	40904549	40904483	66	0.00016	14754582	36.0708	433023	0.526397	1.21325	0.16	0.33	0.28	0.23
WT_1	HSV-1 wt, strain 17, replicate 1	41937306	40011022	18591328	21419694	53.5345	615938	1.53942	367718	0.514679	1.48487	0.14	0.28	0.39	0.2
WT_2	HSV-1 wt, strain 17, replicate 2	40697472	38798920	18799648	19999272	51.5459	704254	1.81514	367169	0.507658	1.43425	0.14	0.28	0.39	0.2
WT_plus_PAA_1	HSV-1 wt, strain 17, +PAA, replicate 1	44372764	41185480	39556706	1628774	3.95473	607373	1.47473	432154	0.512305	0.876479	0.12	0.25	0.45	0.17
WT_plus_PAA_2	HSV-1 wt, strain 17, +PAA, replicate 2	43614168	40301172	38589459	1711713	4.2473	516059	1.28051	432807	0.504491	0.864087	0.13	0.26	0.45	0.17
dICP0_1	HSV-1 lacking expression of ICP0, replicate 1	39535234	37316778	16347941	20968837	56.1915	965423	2.5871	367604	0.526167	1.35593	0.14	0.29	0.37	0.2
dICP0_2	HSV-1 lacking expression of ICP0, replicate 2	47910168	44826507	19024958	25801549	57.5587	1434979	3.20118	380875	0.526482	1.32177	0.14	0.29	0.37	0.2
dICP22_1	HSV-1 lacking expression of ICP22, HSV-1 strain F mutant R325, replicate 1	42982064	38112526	2246968	35865558	94.1044	331375	0.86946	482557	1.00588	1.99919	0.13	0.32	0.29	0.26
dICP22_2	HSV-1 lacking expression of ICP22, HSV-1 strain F mutant R325, replicate 2	42969276	38485210	2339119	36146091	93.922	478163	1.24246	473908	0.987318	1.80658	0.13	0.32	0.29	0.26
dICP22_3	HSV-1 lacking expression of ICP22, HSV-1 strain F mutant R325, replicate 3	35701214	30538244	8937995	21600249	70.7318	4464499	14.6194	471535	0.534843	0.997841	0.13	0.3	0.26	0.31
dICP22_4	HSV-1 lacking expression of ICP22, HSV-1 strain F mutant R325, replicate 4	31874322	27795348	6328419	21466929	77.2321	2307697	8.30246	675835	0.768353	1.06994	0.12	0.33	0.27	0.28
dICP27_1	HSV-1 lacking expression of ICP27, KOS, replicate 1	35658582	33000499	25329054	7671445	23.2464	853626	2.58671	328188	0.513058	1.48083	0.16	0.33	0.28	0.22
dICP27_2	HSV-1 lacking expression of ICP27, KOS, replicate 2	39632126	36425529	28207310	8218219	22.5617	1385404	3.80339	327419	0.513755	1.46627	0.17	0.33	0.29	0.22
dVHS_1	HSV-1 lacking expression of UL41, replicate 1	41327272	39063060	14349726	24713334	63.2652	1097133	2.80862	366599	0.522467	1.51831	0.15	0.29	0.36	0.21
dVHS_2	HSV-1 lacking expression of UL41, replicate 2	37055782	35024468	12617110	22407358	63.9763	661602	1.88897	379977	0.530075	1.5424	0.14	0.3	0.35	0.21
ICP4KO_1	HSV-1 lacking expression of ICP4, replicate 1	34735764	32818123	31684697	1133426	3.45366	8209842	25.0162	335512	0.520986	1.39714	0.28	0.38	0.03	0.31
ICP4KO_2	HSV-1 lacking expression of ICP4, replicate 2	38758710	36600872	35444092	1156780	3.16053	7617987	20.8137	333921	0.527078	1.41474	0.28	0.38	0.03	0.31
WT strain F (WT-F) and dICP22 at 8 and 12 h p.i.
Mock_8h_2	HFFF cells mock infected (8 hpi), replicate 2	45616400	42199162	42199142	20	4.73943e-05	11093071	26.2874	327624	0.549956	1.54228	0.17	0.34	0.27	0.23
Mock_8h_plus_8hPAA_2	HFFF cells mock infected (8 hpi), treated with PAA, replicate 2	44125948	40822124	40822099	25	6.12413e-05	11194072	27.4216	338661	0.535471	1.52854	0.17	0.34	0.26	0.24
Mock_12h_1	HFFF cells mock infected (12 hpi), replicate 1	17749382	16254317	16253812	505	0.00311	5919871	36.4203	426322	0.491267	1.23668	0.15	0.33	0.26	0.26
Mock_12h_2	HFFF cells mock infected (12 hpi), replicate 2	35178166	32682002	32681984	18	6e-05	10587374	32.3951	322053	0.556553	1.65506	0.17	0.34	0.27	0.23
Mock_12h_plus_12hPAA_1	HFFF cells mock infected (12 hpi), treated with PAA, replicate 1	31026328	28762547	28762053	494	0.00171751	7365340	25.6074	344764	0.578753	1.68301	0.16	0.34	0.27	0.23
Mock_12h_plus_12hPAA_2	HFFF cells mock infected (12 hpi), treated with PAA, replicate 2	26032746	24047540	24047532	8	3.32674e-05	6359555	26.4458	320515	0.578082	1.79406	0.17	0.34	0.26	0.24
Wt_F_8_hpi_1	HFFF cells infected with HSV-1 WT (8 hpi), replicate 1	35735972	32742586	11188695	21553891	65.8283	549897	1.67946	388279	0.502095	1.68166	0.14	0.32	0.3	0.24
Wt_F_8_hpi_2	HFFF cells infected with HSV-1 WT (8 hpi), replicate 2	13962548	12742144	5525433	7216711	56.6365	191291	1.50125	366694	0.50459	1.71707	0.14	0.32	0.28	0.25
Wt_F_8_hpi_plus_8hPAA_1	HFFF cells infected with HSV-1 WT (8 hpi), treated with PAA, replicate 1	80128382	71721687	66460398	5261289	7.3357	1145938	1.59776	423978	0.615837	1.18833	0.14	0.31	0.36	0.2
Wt_F_8_hpi_plus_8hPAA_2	HFFF cells infected with HSV-1 WT (8 hpi), treated with PAA, replicate 2	57339070	51287058	47160849	4126209	8.04532	995459	1.94096	405557	0.601599	1.1537	0.14	0.31	0.35	0.19
Wt_F_12_hpi_1	HFFF cells infected with HSV-1 WT (12 hpi), replicate 1	39156404	35991238	11827284	24163954	67.1384	768402	2.13497	350494	0.486911	1.81048	0.15	0.32	0.28	0.26
Wt_F_12_hpi_2	HFFF cells infected with HSV-1 WT (12 hpi), replicate 2	19927964	18155846	7493477	10662369	58.7269	381948	2.10372	382294	0.469801	1.76492	0.14	0.32	0.26	0.28
Wt_F_12_hpi_plus_12hPAA_1	HFFF cells infected with HSV-1 WT (12 hpi), treated with PAA, replicate 1	86585338	76798414	70713568	6084846	7.92314	1274937	1.66011	451002	0.568963	1.10219	0.13	0.3	0.37	0.2
Wt_F_12_hpi_plus_12hPAA_2	HFFF cells infected with HSV-1 WT (12 hpi), treated with PAA, replicate 2	61180648	54515757	49857766	4657991	8.5443	539129	0.988942	441549	0.54502	0.99973	0.13	0.31	0.36	0.2
Delta_ICP22_8hpi_1	HFFF cells infected with ICP22-null mutant (8 hpi), replicate 1	55518058	44610954	11160595	33450359	74.9824	777389	1.7426	317692	0.578435	2.01531	0.16	0.33	0.26	0.25
Delta_ICP22_8hpi_2	HFFF cells infected with ICP22-null mutant (8 hpi), replicate 2	32371106	25620538	9286183	16334355	63.7549	539970	2.10757	335819	0.538221	1.99784	0.16	0.33	0.24	0.27
Delta_ICP22_12hpi_1	HFFF cells infected with ICP22-null mutant (12 hpi), replicate 1	51432518	43999429	5637180	38362249	87.1881	623599	1.41729	349180	0.63609	2.13934	0.15	0.31	0.26	0.28
Delta_ICP22_12hpi_2	HFFF cells infected with ICP22-null mutant (12 hpi), replicate 2	20314384	17534346	2477458	15056888	85.8708	289817	1.65285	454661	0.813952	2.66175	0.14	0.34	0.25	0.28
dox-induced ICP22 and/or ICP27 expression
V5_ICP27_plus_HA_ICP22_minus_DOX_1	HA-ICP22+V5-ICP27 cells, no DOX, replicate 1	120355352	99341015	99335846	5169	0.0052	1583213	1.59372	684023	0.300834	0.766322	0.11	0.32	0.3	0.27
V5_ICP27_plus_HA_ICP22_minus_DOX_2	HA-ICP22+V5-ICP27 cells, no DOX, replicate 2	88192936	72273422	72268355	5067	0.00701	1204323	1.66634	682715	0.342608	0.915324	0.11	0.32	0.3	0.27
V5_ICP27_plus_HA_ICP22_plus_DOX_2	HA-ICP22+V5-ICP27 cells, DOX, replicate 2	98086092	78143689	78070933	72756	0.09311	3263044	4.1757	668919	0.375215	0.877342	0.11	0.31	0.33	0.25
V5_ICP27_plus_HA_ICP22_plus_DOX_1	HA-ICP22+V5-ICP27 cells, DOX, replicate 1	71450300	56620730	56612374	8356	0.01476	3666689	6.47588	508424	0.4721	1.11031	0.12	0.31	0.34	0.23
ICP22_dox_R1	HFF-tert, doxycycline-inducible ICP22, 5ug/ml doxycycline for 24h, no KCl, rep1	117220576	87603651	87601528	2123	0.00242	2509758	2.8649	336788	0.543771	1.16821	0.15	0.31	0.29	0.25
ICP22_dox_R2	HFF-tert, doxycycline-inducible ICP22, 5ug/ml doxycycline for 24h, no KCl, rep2	61836358	48743160	48742412	748	0.00153	919422	1.88626	435649	0.41001	0.872691	0.14	0.31	0.29	0.26
ICP22_no_dox_R1	HFF-tert, doxycycline-inducible ICP22, no doxycycline, no KCl, rep1	73520932	56084336	56084019	317	0.00057	2156121	3.84443	283468	0.624669	1.41996	0.16	0.32	0.28	0.25
ICP22_no_dox_R2	HFF-tert, doxycycline-inducible ICP22, no doxycycline, no KCl, rep2	89404286	23313862	23313578	284	0.00122	1089551	4.6734	927755	0.619756	0.815169	0.1	0.31	0.31	0.28
ICP27_dox_R1	HFF-tert, doxycycline-inducible ICP27, 5ug/ml doxycycline for 24h, no KCl, rep1	67883236	45617296	45616715	581	0.00127	2559655	5.61115	289557	0.652729	1.61822	0.15	0.32	0.25	0.27
ICP27_dox_R2	HFF-tert, doxycycline-inducible ICP27, 5ug/ml doxycycline for 24h, no KCl, rep2	105001294	57628292	57627760	532	0.00092	3014613	5.23113	466425	0.543021	1.25297	0.13	0.32	0.26	0.29
ICP27_no_dox_R1	HFF-tert, doxycycline-inducible ICP27, no treatment, rep1	71599278	49529939	49529663	276	0.00056	2482489	5.0121	431523	0.481341	1.0836	0.14	0.31	0.28	0.26
ICP27_no_dox_R2	HFF-tert, doxycycline-inducible ICP27, no treatment, rep2	80895840	52545332	52545195	137	0.00026	2150069	4.09184	434366	0.52185	1.14767	0.14	0.32	0.28	0.27
Time-course of WT strain 17 infection
WT-mock-I	ATAC-seq time-course mock Rep 1	129762864	86501812	86501811	1	0	44212590	51.1118	367613	0.500516	1.16467	0.16	0.34	0.28	0.22
WT-mock-II	ATAC-seq time-course mock Rep 2	198479828	119393935	119393678	257	0.00022	61243010	51.2949	409778	0.499081	1.05521	0.15	0.34	0.29	0.22
WT-1-hpi-I	ATAC-seq time-course 1hpi Rep 1	107540802	73042635	72957329	85306	0.11679	40859509	55.9393	398747	0.47765	0.99993	0.15	0.33	0.28	0.24
WT-1-hpi-II	ATAC-seq time-course 1hpi Rep 2	198807986	123679165	123344996	334169	0.27019	67097734	54.2514	454998	0.46962	0.908524	0.15	0.32	0.29	0.24
WT-2-hpi-I	ATAC-seq time-course 2hpi Rep 1	146291102	94601368	94381813	219555	0.23208	57249445	60.5165	366251	0.521104	1.21218	0.16	0.33	0.28	0.23
WT-2-hpi-II	ATAC-seq time-course 2hpi Rep 2	207255320	123601887	122838136	763751	0.61791	69147014	55.9433	457977	0.491272	0.885316	0.14	0.33	0.28	0.25
WT-4-hpi-I	ATAC-seq time-course 4hpi Rep 1	119882960	79893690	77583394	2310296	2.89171	27051665	33.8596	382657	0.510747	1.09016	0.15	0.31	0.35	0.19
WT-4-hpi-II	ATAC-seq time-course 4hpi Rep 2	160734722	98545008	96568204	1976804	2.00599	42149889	42.7722	376711	0.508944	1.01298	0.15	0.32	0.33	0.2
WT-6-hpi-I	ATAC-seq time-course 6hpi Rep 1	151810096	103557419	72368622	31188797	30.1174	5347510	5.16381	428424	0.483664	0.947433	0.12	0.25	0.48	0.15
WT-6-hpi-II	ATAC-seq time-course 6hpi Rep 2	163074166	101170298	90569150	10601148	10.4785	18048660	17.8399	446750	0.475429	0.884555	0.13	0.29	0.4	0.18
WT-8-hpi-I	ATAC-seq time-course 8hpi Rep 1	153174384	107543439	78173247	29370192	27.3101	4874275	4.53238	473172	0.420778	0.829298	0.12	0.27	0.45	0.16
Wt-8-hpi-II	ATAC-seq time-course 8hpi Rep 2	136868562	90274738	69087615	21187123	23.4696	5520889	6.11565	511504	0.421453	0.845282	0.12	0.28	0.4	0.19

## Sheet: Table S2
Table S2: qPCR results for viral DNA in WT and ΔICP27 +/- PAA infection. HFF cells were plated at 6e4 cells per well in 48-well dishes, and infected the next day at MOI 5. Inoculum was added for one hour, with removal and replacement with culturing medium considered the 0hr timepoint. PAA (Sigma #284270) was used at a concentration of 300 µg/mL and added at 0hr when indicated. DNA was extracted u…
Hours	WT					WT +PAA					ΔICP27					ΔICP27 +PAA
	Rep1	Rep2	Rep3	Mean	Std Error	Rep1	Rep2	Rep3	Mean	Std Error	Rep1	Rep2	Rep3	Mean	Std Error	Rep1	Rep2	Rep3	Mean	Std Error
0	1	1	1	1	0	1	1	1	1	0	1	1	1	1	0	1	1	1	1	0
1.5	1.08673	1.84038	1.15669	1.36127	0.240404	0.882703	0.817902	1.1487	0.949768	0.101209	4.62675	1.50525	0.752623	2.29487	1.18601	1.58008	1.98618	1.64718	1.73782	0.125686
3	1.08673	2.51403	1.17283	1.5912	0.462083	1.56917	2.26577	1.23114	1.68869	0.30459	1.93187	0.852635	1.07177	1.28543	0.329355	2.94854	2.94854	2.23457	2.71055	0.237988
6	0.441352	1.22264	0.913831	0.859274	0.227182	1.6245	0.986233	1	1.20358	0.2105	2.12874	0.582367	0.61132	1.10748	0.510701	4.82323	0.852635	1.06437	2.24675	1.28969
8	2.17347	1.71713	0.993093	1.6279	0.343654	0.835088	0.521233	0.659754	0.672025	0.0908097	1.43396	0.547147	0.48971	0.823604	0.305626	1.34723	1.06437	0.668964	1.02686	0.196696
12	24.9333	61.3929	18.2522	34.8595	13.4062	0.939523	0.76313	0.835088	0.845913	0.0512072	2.82843	0.939523	0.570382	1.44611	0.699325	1.39474	1.31951	0.882703	1.19898	0.159625

## Sheet: Table S3
Table S3: Fold-changes in viral DNA between ΔICP27 and WT infection at 0 and 1.5 h for the qPCR experiment described in Table S2
	0 hr	1.5 hr
Rep1	4.59479	19.5622
Rep2	13.6422	11.1579
Rep3	9.78112	6.36429
Mean	9.33936	12.3615
Std Error	2.62107	3.85715
